# Supplementary material for: Erythropoietin Gene Therapy Delays Retinal Degeneration Resulting from Oxidative Stress in the Retinal Pigment Epithelium
Source: Antioxidants (Basel). 2021 May 25;10(6):842. doi: 10.3390/antiox10060842 (PMC8229633; doi:10.3390/antiox10060842)
Supplement: Supplementary file 1 [file antioxidants-10-00842-s001.zip]

Archive with 1 entries (1 files):
- antioxidants-1197060-supplementary.pdf
